# Supplementary material for: Associations of Mutually Exclusive Categories of Physical Activity and Sedentary Behavior with Body Composition and Fall Risk in Older Women: A Cross-Sectional Study
Source: Int J Environ Res Public Health. 2023 Feb 17;20(4):3595. doi: 10.3390/ijerph20043595 (PMC9961100; doi:10.3390/ijerph20043595)
Supplement: Supplementary file 1 [file ijerph-20-03595-s001.zip]

Archive with 1 entries (1 files):
- ijerph-2189591-supplementary.pdf
